# Supplementary material for: A cerebellar granule cell–climbing fiber computation to learn to track long time intervals
Source: Neuron. Author manuscript; Available in PMC 2024 Aug 24. (PMC11343686; doi:10.1016/j.neuron.2024.05.019)
Supplement: 2 — Table S1 | Summary of statistics, Related to Figures 1–7, S1–S7 [file NIHMS2003659-supplement-2.xlsx]

## Sheet: Sheet1
Figure	# observations	Units	Quantification	Range	Test	p-val	# Subjects	Tests:
S1D	Day 1: 14	Sessions	# of neurons		ANOVA	GrCs: 0.8, CFs: 0.7	15 mice	MW-U: Mann-Whitney U-test
	Day 2-3: 25							KS: Kolmogorov-Smirnov test
	Day 4-6: 39							W-SR: Wilcoxon sign-rank test
	Day 7+: 17							ANOVA: Linear one way analysis of variance
S1E	Chronic: 95	Sessions	# of neurons		MW-U	GrCs: <10-6, CFs: 0.05	20 mice
	Single: 22
S1F	GrCs: 169,	Neurons	Event Rate and CV	Entire recording			32,000 frames in one session
	CFs: 59
S1G	117	Sessions	“	“			20 mice
S1H	3965	GrCs	GrC cross-correlation to average CF	Entire recordings			34 expert
							sessions
S1I	“	“	Peak cross-correlation	“	0.1 ±0.01		“
S2A	Day 1: 1,140	Trials	Distance (mm)				20 mice, 15-Day-1 and 37-Day7+ sessions
	Day 7+: 4,871
S2A-inset	“	“	Reach duration ms		KS	<10-6	“
S2B	Day 1: 15	Sessions	Successful reaches per minute		ANOVA	3x10-6	20 mice
	Day 2-3: 25
	Day 4-6: 40
	Day 7+: 37
S2C	“	“	(s) between reach onsets		ANOVA	2x10-5	“
S2D	“	“	Reaches per minute		ANOVA	1x10-5	“
S2E	Day 1: 400	Trials	Licking as % of total during	[-0.2,0] s	ANOVA	<10-6	Sessions/mice:
	Day 2-3: 919		[–1.1, 0] s				Day 1: 10/10
	Day 4-6: 1,736						Day 2-3: 15/8
	Day 7+: 2,065						Day 4-6: 18/8 Day 7+: 20/12
S2F	Rewarded: 1,570	Expert trials	Mean lick rate	[0.75, 1] s	KS	<10-6	20 sessions/12 mice
	Omitted: 495
S2G	1-s Expert: 1,222	Rewarded trials	Mean lick rate				14 mice, 16 1-s / 16 2-s sessions
	2-s Expert: 2,008
S2H	Novice: 97	Omission trials	Mean lick rate				5 mice, 5 novice/6 expert sessions
	Expert: 155
S2I	“	“	ΔLicking (Hz)	[2,2.75]–[0.3,0.9]s	KS	<10-6	“
S2J	Laser-off: 87	Omission trials	Mean lick rate				7 mice/ 7 sessions
	Laser-on: 85
S2K	Laser-off: 48	Omission trials	Mean lick rate				3 mice / 3 sessions
	Laser-on: 39
S2L	Laser-off: 33	Omission trials	Mean lick rate				3 mice / 3 sessions
	Laser-on 34
S2P	34	Sessions	% of cells sig	Mean activity >0.2 zsc and p<0.05	MW-U	GrCs: 0.001	20 mice
				Pre:		CFs: <10-6
				[-0.5, -0.25] s
				Post:
				[0,0.2] –
				[-0.3,-0.03]
S2Q	Day 1: 401	CFs suppressed during delay	Mean activity (zsc)	[-0.75, 0] s	KS	<10-6	“
	Day 7+: 1,178
S2Q, inset	Day1: 15, Day7+:34	Sessions	% of cells significant	Suppression >0.2 zsc and p<0.05	MW-U	0.04	“
S3A,B	GrC data from 3K
	Licking from 2D
S3C-top	20	Expert sessions	Mean lick probability aligned to lick onset or jittered				12 mice
S3c-middle	381	GrCs	Mean activity aligned to lick onset				11 mice/18 sessions
S3c- bottom	Neg: 94	GrCs	“
	Pos: 102
S3D	381 anticipatory	GrCs	Mean activity				12 mice/20 sessions
	94 negative
	102 positive
S3E	Data from 4I,K
S3F	Data from 7E
S3G	1-s: 1,222	Rewarded trials	Mean lick rate				14 mice/16 sessions each
	2-s: 2,008
S3H	“	“	Duration of elevated licking	From [0,2] s relative to [-1, 0]s	KS	<10-6	14 mice/16 sessions each
S3I	“	“	“	“	MW-W	<10-6	“
S3K	101	Rewarded trials	Zsc position	[-3, 3] s
S3L	834	Expert rewarded trials	“	“			9 sessions / 5 mice
S3M	“	“	Zsc speed	“			“
S3O	125	Trials	Eye speed				3 mice/sessions
S3Q	Top: 78	Rewarded trials	Mean whisker angular speed				6 sessions/mice
	Bottom: 267
S4A	Day1: 882	Rewarded trials
	Day2-3: 1826
	Day4-6: 3479
	Day7+: 3759
S4A-inset	Day1: 15	Sessions	Time decoding accuracy (R2)	[0,1] s	ANOVA	1	20 mice
	Day2-3: 25
	Day4-6: 40
	Day7+: 37
S4B	40	Trials
S4C	1-s: 606	Trials					5
	2-s novice: 625
	2-s expert: 750
S4D	“	“	Time decoding accuracy R2	[0, 2]s	ANOVA	<10-6	“
S4E	“	“	Partial R2	[0, 1]s	ANOVA	0.0002	“
S4F	“	“	“	[1, 2]s	ANOVA	<10-6	“
S4G-L	As in 5I,J
S4M	From 5L	GrCs	Mean fluorescence (zsc)	From 5L			From 5L
S4N	From 5M	“	“	From 5M			From 5M
S4O, left	4433	GrCs	Corr bw:	Peak time bw [-1,1.1] s	Pearson’s r (t-test)	r=0.55, p<10-6	37 expert sessions in 20 mice
			First time to reach 70% peak vs
			Activity level at 1.1 s
S4O, right	Day 1: 15	Sessions	“ at either 1.1 s or 2.1 s	Peak time bw either [-1,1.1] s or [-1,2.1] s	Learn: ANOVA	Learn: p=4.9×10-5	20 mice
	Day2-3: 25				1s/2s: MW-U	1s@1s vs 1s@s: p=2e-6
	Day4-6: 40					1s@2s vs 2s@2s: p=0.003
	Day7+: 37
S5A-C	40	Trials	GrC weighted sums				83, 135, 123 GrCs
S5D-F	From top:	GrCs	weight vectors				153, 68, 186 trials
	120, 111, 134
S5G	Day1: 15	Sessions	Corr bw GrC weight vectors from LTD sim vs optimal		Learn:	All <10-6	20 mice
	Day2-3: 25				ANOVA
	Day4-6: 39				Control:
	Day7+: 37				MW-U
S5H	7	mice	licking:				interpolated from 770, 798, 666, 302, 698, 315, and 411 trials per mouse over learning
			[-0.2,0]–
			[-0.8,-0.8]/
			(sum)
			GrC time decoding accuracy
S5I	37	Expert sessions	GrC sum time correlation (r)	[-1.1,0] s	ANOVA	p=5×10-6	20 mice
S5J	“	”	GrC sum timing accuracy	[-1.1,0] s	MW-U	1st 2: 0.13	“
						1st/3rd <10-6
						3rd/4th .001
S5K, top	“	“	“	“	“	0.05	“
S5K, bottom	“	“	Fraction of total LTP events	[-2,2] s
S5L	Normal: 4659	Trials	GrC weighted sums
	Failed: 146
S6C	30	Waveforms
S6F	124	Trials
S6H	Confirmed: 64	PkCs	Mean spike rate (Hz)	Entire session	MW-U	p=0.28	4 mice
	Putative: 98		75pm5
			65pm2
S6I	“	“	ISI violation %	“	“	p=0.34	“
S6J	“	“	Spike amplitude cutoff (mV)	“	“	p=0.44	“
S7A	162	PkCs	Mean zsc spike rate	[-2,2] s			4 mice
S7B	41	Upward-ramping PkCs	Zsc spike rate	“			“
S7C	92	Ramping PkCs	“	“			“
S7D	“	“	Spike rate rewarded vs omitted	[0.15,0.35] s	W-SR	p=0.02	“
S7F	1-s: 65	PkCs	Zsc fluorescence	[-1,3]			4 sessions/2 mice
	2-s: 65
S7G	“	“	Activity corr with delay time	[0,1] s for 1-s,	MW-U	p=0.006	“
				[0,2] s for 2-s
S7H	“	“	Activity before reward	[0.9,1]s for 1-s	MW-U	p=2×10-6	“
				[1.9,2]s for 2-s
S7I	“	“	Correlation with time (R2)	[0,2] s	MW-U	p<10-6	“
